# Supplementary material for: Causal Effect of Serum Magnesium on Osteoporosis and Cardiometabolic Diseases
Source: Front Nutr. 2021 Dec 3;8:738000. doi: 10.3389/fnut.2021.738000 (PMC8681341; doi:10.3389/fnut.2021.738000)
Supplement: Supplementary file 1 [file Table_1.xlsx]

## Sheet: ST1
Supplementary Table 1. Summary statistics of single-nucleotide polymorphisms (SNPs) associated with serum magnesium
SNPs	Chromosome	Position	Nearest Gene	Effect alllele	Non-effect allele	MAF	% variance explained	F-statistic	Beta	SE	P value
rs4072037	1	155162067	MUC1	T	C	0.54	0.57	136	0.01	0.001	2.01e-36
rs7965584	12	90305779	ATP2B1	A	G	0.71	0.25	60	0.007	0.001	1.05e-16
rs3925584	11	30760335	DCDC5	T	C	0.55	0.25	60	0.006	0.001	5.2e-16
rs11144134	9	77499796	TRPM6	C	T	0.08	0.23	55	0.011	0.001	8.21e-15
rs13146355	4	77412140	SHROOM3	A	G	0.44	0.19	45	0.005	0.001	6.27e-13
rs448378	3	169100899	MDS1	A	G	0.53	0.13	30	0.004	0.001	1.25e-08
MAF: minor allele frequency.
							1.62

## Sheet: ST2
Supplementary Table 2. Summary statistics of the single-nucleotide polymorphisms associated with outcomes
SNP	Beta	SE
	forearm BMD
rs4072037	-0.023957	0.015707
rs7965584*	0.022471	0.017261
rs3925584	-0.007661	0.015405
rs11144134	-0.066569	0.027897
rs13146355	-0.02264	0.01575
rs448378	-0.001004	0.015833
	femoral neck BMD
rs4072037	-0.024871	0.007427
rs7965584*	0.013041	0.008335
rs3925584	0.002991	0.007476
rs11144134	-0.037994	0.013177
rs13146355	-0.005563	0.007528
rs448378	-0.003013	0.003013
	lumbar spine-BMD
rs4072037	-0.026816	0.008583
rs7965584*	-0.004833	0.009709
rs3925584	0.003463	0.008689
rs11144134	-0.047795	0.015253
rs13146355	-0.010164	0.008763
rs448378	-0.001867	0.008917
	heel-BMD
rs4072037	-0.0124206	0.00183352
rs7965584*	0.0165668	0.0020722
rs3925584	0.00438658	0.00184438
rs11144134	-0.0124773	0.00333105
rs13146355	-0.00124122	0.00184955
rs448378	-0.00037211	0.00185054
	fracture
rs4072037	0.011253	0.006549
rs7965584*	-0.012082	0.007338
rs3925584	-0.006537	0.006555
rs11144134	0.011104	0.011766
rs13146355	-0.005346	0.006554
rs448378	0.011793	0.006556
	type 2 diabetes
rs4072037	0.028	0.0075
rs7965584*	-0.015	0.0083
rs3925584	-0.0088	0.0075
rs11144134	0.0014	0.014
rs13146355	-0.0036	0.0075
rs448378	-0.0065	0.0075
	coronary artery disease
rs4072037	-0.0029	0.0057
rs7965584*	-0.0115	0.0065
rs3925584	-0.003	0.0057
rs11144134	0.0092	0.0107
rs13146355	-0.0161	0.0058
rs448378	-0.0094	0.0051
	heart failure
rs4072037	-0.0113	0.008
rs7965584*	-0.0102	0.0088
rs3925584	0.0147	0.0079
rs11144134	0.0151	0.0151
rs13146355	-0.019	0.0079
rs448378	0.0038	0.0079
	atrial fibrillation
rs4072037	-0.0174	0.0072
rs7965584*	-0.0062	0.0082
rs3925584	-0.0017	0.0072
rs11144134	0.0163	0.0141
rs13146355	-0.0265	0.0072
rs448378	-0.004	0.0072
	fasting glucose
rs4072037	0.0025	0.0019
rs7965584	0.0129	0.0075
rs3925584	-0.0061	0.0018
rs11144134	-0.0029	0.0038
rs13146355	0.0006	0.0018
rs448378	-0.0012	0.0016
	fasting insulin
rs4072037	0.0049	0.0021
rs7965584	-0.0001	0.0089
rs3925584	-0.0014	0.0021
rs11144134	-0.0035	0.0043
rs13146355	0.0031	0.002
rs448378	-0.0014	0.0018
	HbA1c
rs4072037	0.0073	0.0014
rs7965584	0.0046	0.0059
rs3925584	0.0017	0.0014
rs11144134	-0.0053	0.0029
rs13146355	0.0019	0.0013
rs448378	-0.0013	0.0012
*rs10858939 was used as a proxy for rs7965584.

## Sheet: ST3
Supplementary Table 3. Power estimation for MR analysis
Exposure	Outcomes	Samples size	Change in outcome in SD units per SD in exposure	Odds ratio per SD change in exposure	Power
serum magnesium	forearm BMD	53236	-1.968	-	1
	femoral neck BMD	53236	-1.171	-	1
	lumbar spine BMD	53236	-1.982	-	1
	heel BMD	426824	-0.225	-	1
	fracutre	416795	-	1.2892	1
	type 2 diabetes	898130	-	1.4993	1
	coronary artery disease	547261	-	0.4435	1
	heart failure	977323	-	0.6307	1
	atrial fibrillation	588190	-	0.2734	1
	fasting glucose	281416	-0.096	-	1
	fasting insulin	281416	0.188	-	1
	HbA1c	281416	0.346	-	1
